# Supplementary material for: Facility readiness in low and middle-income countries to address care of high risk/ small and sick newborns
Source: Matern Health Neonatol Perinatol. 2019 Jun 18;5:10. doi: 10.1186/s40748-019-0105-9 (PMC6580648; doi:10.1186/s40748-019-0105-9)
Supplement: Supplementary file 1 — Facility readiness data collection tool (level II newborn care). (XLSX 29 kb) [file 40748_2019_105_MOESM1_ESM.xlsx]

## Sheet: Sheet1
FACILITY READINESS DATA COLLECTION TOOL (LEVEL II Newborn Care)
For answers, indicate yes or no or the necessary numbers. Send any additional comments as a separate word document.	Facility A	Facility B	Facility C	etc
Country/Hospital										10	11	12	13	14	15	16
KEY DATA
Total No. of Births
Total No. of Live Births
Total No. of Stillbirths (% --SB/Total births x 100)
No. of Fresh Stillbirths
SCNU/NICU/nursery- OFFICIAL SANCTIONED BED STRENGTH
No. of admissions to the SCNU/NICU
No. of inborn admissions
No. of outborn admissions
No.of babies in whom weight was documented
No. of babies 2500 gm. or more
No. of babies below 2500 gm ( % age)
Gestational age recorded
No. of Neonatal Deaths in SCNU/NICU + delivery room
No. of babies transferred to another hospital for additional care
No. of babies taken home against medical advice
Ambulance available to transport/ bring babies from other centers
Ambulance available to transport/ send babies to other hospitals
Resources for Blood transfusion
NEONATAL UNIT
HAND HYGIENE RESOURCES
Running water 24 hrs
Sink at entry to nursery
Sinks in every room
Liquid Soap used
Bars of soap used
Hand-rub (for every baby/at selected places)
ROUTINE MOPPING / CLEANING OF THE FLOOR (once a day, twice a day, 3times/day
LINEN USED FOR BABIES
Linen supplied by the facility
Handling of linen -- Indicate details such as washed by hand, dried on lines/ ground; ironed; or autoclaved
TEMPERATURE MAINTENANCE
No. of open cots (bassinets)
No. of incubators (Note Nos. functional in parenthesis )
No. of radiant warmers/open-care systems (Note Nos. functional in parenthesis )
THERMOMETERS
* Digital thermometers used -Yes or No
* Separate thermometer for each baby -- Yes or No
*Thermometers kept dry and wiped with alcohol swabs before use -- Yes or No
Electronic temperature monitoring with sensors fixed to baby's skin- Yes or No
Resuscitation equipment
Self-inflating bag 220-240 ml. Yes or No
Self-inflating bag 500 ml. -Yes or No
Masks # 1 and 0 for each bag
Reprocessing of resuscitation equipment- Note in brief what is done
T-piece for resuscitation Yes or No.
Suction Devices
Low-pressure (< 100 mm Hg) suction machines. Note Yes or No and if there are separate machines for the mother and baby or if it common.
Disposable/single-use suction tubes to be used with the suction machines. Note Yes or No
Rubber suction bulbs ( yes or No)
Suction bulbs with hard plastic or glass tips (Yes or No)
Openable translucent suction bulbs such as the Laerdal penguin bulb (Note Yes or No)
Reprocessing of suction bulb - Note the steps briefly
Cord Care - Describe in brief and if anything is applied on the cord
SAFE OXYGEN ADMINISTRATION
Oxygen cylinder in the unit (Yes or No)
Oxygen concentrator (Yes or No)
Can provide blended air and oxygen to provide required concentations of oxygen. (Yes or No)
Oxygen administered with nasal cannula (Yes or No)
Oxygen hoods available (Yes or No)
* Total no. of pulse oximeters in the unit- ( Note no. functional in parenthesis)
* CPAP USED (YES OR NO)
KMC
* Regularly practiced in the unit with mothers staying in the unit/maternity ward (Yes or No)
* Regularly practiced with mothers visiting the unit periodically (Yes or No)
USE OF BREAST MILK
* Mothers come into the SCNU/ NICU to breastfeed/express breast milk. (Yes or No)
* Expressed milk used for feeding (Yes or No)
* Expressed breast milk is stored in a fridge in the SCBU/ NICU? (Yes or No)
EXTRA SUPPORT FOR FEEDING (For babies who cannot suck adequately)
* Is cup feeding carried out ? (Yes or No)
* Is any other special device such as a paladai used for feeding)-(Yes or No) if yes note the device /method
* Is oro-/naso- gastric feeding carried out? (Yes or No)
* Note sizes of naso-gastric tubes available ( No. 5, 6 , other--specify)
I/V FLUIDS and MEDICATIONS
* Different IV fluids mixed in the unit to get the appropriate strength/ composition. (Yes or No)
IV INFUSION SET +IV LINES
* scalp vein needles (Yes or No)
* IV peripheral cannulas (Sizes in parenthesis)
*Umbilical venous cannula (Yes or No)
* Infusion pump used with adult infusion set (Yes or No)
* Syringe infusion pump (Yes or No)
* Flow regulator attached to the tubing (Yes or No)
* Microburette used (Yes or No)
* Adult infusion set used without infusion pumps (Yes or No)
Change of IV sets and Fluids (every 24 hrs., 24-72 hrs., more than 3 days
Medication- single unit doses prepared by pharmacy (Yes or No)
Medication- multiple doses taken from same vial for each baby ( I vial- 1 baby) drawn up in SCNU/ NICU as required. (Yes or No)
Medication- multiple doses from same vial for many babies ( 1 vial shared by many babies) drawn up in SCNU/ NICU as required (Yes or No)
Syringes Note Yes or No for each
* 1 ml.
* 2 ml
* 5 ml
* 10 ml.
* Others - list
ANTIBIOTICS
List the antibiotics available in the SCBU/NICU ( NOTE ONLY GENERIC TERMS FOR THE FINAL MANUSCRIPT)
Resources for management of jaundice
Phototherapy units available (Yes or No)
Resources present for exchange transfusion (Yes or No)
LAB TESTS AVAILABLE WITHIN THE HOSPITAL (Note Yes or No)
* Blood Group
* Blood glucose (bedside)
* Blood counts
* Serum bilirubin
* Resources for blood culture
* Serum electrolytes
*Blood gases estimation available
AUTOCLAVE ( Note Yes or No)
* Autoclave in the SCNU/NICU
* Autoclave for the hospital for larger items for the SCNU/NICU
WASTE DISPOSAL (Note Yes or No)
* Sharps box in SCBU/NICU
* Waste recepticle with lid and plastic lining/describe what is available
* Incinerator for the hospital
NICU/SCN staffing
Physicians
Certified pediatricians/ Neonatologist
Trainees/ other docs
Trained nurses
Nursing trainees
Nursing assistants
Day shift -Doctors/Nurses
Night shift-Doctors.Nurses
